# Supplementary material for: Glycome Profiling of Cancer Cell Lines Cultivated in Physiological and Commercial Media
Source: Biomolecules. 2022 May 24;12(6):743. doi: 10.3390/biom12060743 (PMC9221004; doi:10.3390/biom12060743)
Supplement: Supplementary file 1 [file biomolecules-12-00743-s001.zip]

Archive with 1 entries (1 files):
- biomolecules-1706791-supplementary.pdf
